# Supplementary material for: True Left Bundle Branch Block by Strauss Criteria: Impact on CRT Response and Conduction System Pacing Trial Design—A Systematic Evidence Synthesis Toward Personalized Patient Selection
Source: J Pers Med. 2026 Jul 21;16(7):389. doi: 10.3390/jpm16070389 (PMC13413429; doi:10.3390/jpm16070389)
Supplement: Supplementary file 1 [file jpm-16-00389-s001.zip]

Archive with 1 entries (1 files):
- jpm-4326883-supplementary.pdf
